# Supplementary material for: Antimicrobial Polyketide Metabolites from Penicillium bissettii and P. glabrum
Source: Molecules. 2021 Dec 31;27(1):240. doi: 10.3390/molecules27010240 (PMC8746583; doi:10.3390/molecules27010240)
Supplement: Supplementary file 1 [file molecules-27-00240-s001.zip]

Archive with 1 entries (1 files):
- molecules-1500517-Supplementary.pdf
